# Supplementary material for: A review of geospatial exposure models and approaches for health data integration
Source: J Expo Sci Environ Epidemiol. 2024 Sep 6;35(2):131–48. doi: 10.1038/s41370-024-00712-8 (PMC12009742; doi:10.1038/s41370-024-00712-8)
Supplement: Supplementary file 1 — Supplementary Information [file 41370_2024_712_MOESM1_ESM.xlsx]

## Sheet: Table_A
Name (Abbreviated)	Format	Tool functions									Geospatial exposure domains included (if applicable)							Use requires		Description	Citation	URL	Date last reviewed
		Health outcomes data preparation		Geospatial exposure data preparation				Data integration and analysis			Air quality	Water quality	Green space	Built environment	Climate	Social determinants of health	Other	Geographic information science skills	Scientific programming skills
		Health outcomes data discovery	Geocoding	Geospatial data discovery	Geospatial data access	Geospatial data integration	Geospatial exposure model development	Linkage of geospatial data to health data	Calculation of exposure metrics	Geospatial analysis
blockCV	R package						X							Not applicable					X	R package with methods to generate folds for k-fold and leave-one-out (LOO) cross-validation (CV).	Valavi R., Elith J., Lahoz-Monfort J.J., Guillera-Arroita, G. (2019). blockCV: An R package for generating spatially or environmentally separated folds for k-fold cross-validation of species distribution models. Methods in Ecology and Evolution, 10(2), 225-232. doi:10.1111/2041-210X.13107.	https://CRAN.R-project.org/package=blockCV	2024-05-14
CAFÉ Collection	Data repository	X		X							X	X	X	X	X	X	X			Data repository supporting research at the intersection of climate and human health.	Climate Change and Health Research Coordinating Center (CAFÉ) Collection. Harvard Dataverse. https://dataverse.harvard.edu/dataverse/CAFÉ	https://dataverse.harvard.edu/dataverse/CAFE	2024-05-14
CANUE Data Portal	Data catalog; web application			X		X					X		X	X	X	X				Data catalog and web-based mapping tool for longitudinal geospatial exposure data for Canada, including topics of air quality, greenness, neighborhood characteristics, and weather, from various data sources.	Canadian Urban Environmental Health Research Consortium (CANUE). (2023). CANUE Data Portal. https://www.canuedata.ca.	https://www.canuedata.ca	2023-03-21
CARES Map Room	Data catalog; web application	X		X	X						X	X	X	X	X	X	X			Data catalog and web-based mapping tool for geospatial data in the United States, including civic/social, economic, education, environment, and health data from various open data sources.	Center for Applied Research and Engagement Systems (CARES). University of Missouri Extension. (2023). CARES Map Room. https://careshq.org/map-room/.	https://careshq.org/map-room/	2023-03-21
CDC National Environmental Public Health Tracking Network Data Explorer	Data catalog; web application	X		X	X	X					X	X	X	X	X	X	X			Data catalog and web-based mapping tool for environmental and health data for the US from national, state, and local sources. Enables search of geospatial data by meta-data keyword, topic, and date range. Enables download of selected data by geographic region in tabular format. Focus on data for environmental public health tracking.	United States Centers for Disease Control and Prevention (US CDC). (2023). National Environmental Public Health Tracking Network Data Explorer. https://ephtracking.cdc.gov/DataExplorer/.	https://ephtracking.cdc.gov/DataExplorer/	2023-03-31
CHORDS Catalog	Data catalog; Tool catalog	X		X							X	X	X	X	X	X	X			Catalog for data and tools supporting climate change and human health research.	US National Institute of Environmental Health Sciences (NIEHS). (2024). Climate and Health Outcomes Research Data Systems (CHORDS). https://www.niehs.nih.gov/research/programs/chords.	https://www.niehs.nih.gov/research/programs/chords	2024-05-14
DeGAUSS	Containerized desktop software		X		X			X	X		X		X	X	X	X				Containerized software for geocoding address data and for calculating environmental exposure metrics for multiple exposure types (roadways, greenspace, air quality, weather, traffic, social deprivation) for input US locations (coordinates) and times. Privacy-aware design for use with clinical data.	Brokamp, C. (2018). DeGAUSS: Decentralized geomarker assessment for multi-site studies. Journal of Open Source Software, 3(30), 812, https://doi.org/10.21105/joss.00812.	https://degauss.org/	2023-03-21
earthaccess	Python library			X	X						X	X	X	X	X		X		X	Python library for searching and accessing NASA data products. Uses NASA APIs.	earthaccess: A Python Library for NASA Earthdata. https://nsidc.github.io/earthaccess/.	https://nsidc.github.io/earthaccess/	2023-03-31
EarthPy	Python library					X				X			X				X	X	X	Python library (building on GeoPandas and Rasterio) to support various common earth data science analysis tasks (e.g., visualizing earth imagery data, calculating vegetation indices) with geospatial vector and raster data.	Wasser, L., Joseph, M.B., McGlinchy, J., Palomino, J., Korinek, N., Holdgraf, C., Head, T. (2019). EarthPy: A Python package that makes it easier to explore and plot raster and vector data using open source Python tools.. Journal of Open Source Software, 4(43), 1886, https://doi.org/10.21105/joss.01886.	https://earthpy.readthedocs.io	2023-04-04
EDI Data Portal	Data repository			X	X						X	X	X	X	X	X	X			Data repository for open environmental and ecological scientific data. Enables search by global location (boundaries or place name), time, and subject.	Environmental Data Initiative. (2023). EDI Data Portal. https://portal.edirepository.org/.	https://portal.edirepository.org/	2023-03-21
EJSCREEN	Data catalog; web application; standardized database			X	X	X					X	X		X	X	X	X			Data catalog, web-based mapping tool, and standardized database as a screening tool for environmental justice. Open data includes environmental and social determinants of health for the United States at the census block group level.	U.S. Environmental Protection Agency (EPA). (2022). EJSCREEN: Environmental Justice Screening and Mapping Tool (Version 2.11). Available: https://ejscreen.epa.gov/mapper/.	https://ejscreen.epa.gov/mapper/	2023-04-10
EnvExpInd	R package		X		X			X	X		X								X	R package for address geocoding, air pollution data extraction, and calculation of exposure metrics for specific time periods using 3 methods (nearest monitor, inverse distance weighted, and kriging) for point locations in China. Geocoding tool uses a web-based API without privacy protection.	Zhang, B. (2022). EnvExpInd: Environmental Exposure on the Individual Level. R Package, Version 0.1.0, https://github.com/Spatial-R/EnvExpInd.	https://CRAN.R-project.org/package=EnvExpInd	2023-03-21
FedData	R package				X									X	X		X		X	R package to download geospatial data from several environmental data sources (e.g., National Land Cover Database, Global Historical Climatology Network). Supports extracting geospatial data for user-specified geographic regions (polygon or raster) and times.	Bocinsky, R. K. (2023). FedData: Functions to Automate Downloading Geospatial Data Available from Several Federated Data Sources. R Package, Version 3.0.3, https://CRAN.R-project.org/package=FedData.	https://CRAN.R-project.org/package=FedData	2023-04-12
FHIR PiT	Containerized desktop software							X	X		X			X		X	X		X	Containerized software for calculating environmental exposure metrics and linking them to individual patient records based on geocoded addresses.	Xu, H., Cox, S., Stillwell, L., Pfaff, E., Champion, J., Ahalt, S. C., Fecho, K. (2020). FHIR PIT: an open software application for spatiotemporal integration of clinical data and environmental exposures data. BMC Medical Informatics and Decision Making, 20, 1-8. https://doi.org/10.1186/s12911-020-1056-9	https://github.com/ExposuresProvider/FHIR-PIT	2024-05-14
geomerge	R package					X								Not applicable					X	R package to integrate different geospatial datasets (raster, polygon, point) based on target geospatial boundaries. Provides different weighting algorithms to assign polygon and raster data values to target geospatial boundaries.	Donnay, K., Linke, A.M. (2022). geomerge: Geospatial Data Integration. R Package, Version 0.3.3, https://CRAN.R-project.org/package=geomerge.	https://CRAN.R-project.org/package=geomerge	2023-03-21
GeoPandas	Python library					X		X	X	X				Not applicable				X	X	Python library for reading, manipulating, and analyzing geospatial vector data.	Jordahl, K., Van den Bossche, J., Fleischmann, M., Wasserman, J., McBride, J., Gerard, J. et al. (2020). geopandas/geopandas: v0.8.1 (Version v0.8.1). Zenodo. http://doi.org/10.5281/zenodo.3946761.	https://geopandas.org	2023-03-21
GeoQuery	Data catalog; web application			X	X	X					X				X	X	X			Web-based application to access geospatial data from various open global data sources (e.g., air quality, climate, land cover, economic data) aggregated according to user-specified spatial boundaries (e.g., political boundaries) and time periods. Output is a summary table of zonal statistics for each spatial unit and time.	Goodman, S., BenYishay, A., Lv, Z., Runfola, D. (2019). GeoQuery: Integrating HPC systems and public web-based geospatial data tools. Computers & Geosciences, 122, 103-112.	http://geoquery.org	2023-03-31
GPvecchia	R package						X							Not applicable				X	X	R package for Gaussian process approximation methods for modeling environmental data.	Katzfuss, M., Jurek, M., Zilber, D., Gong, W. (2022). GPvecchia: Scalable Gaussian-Process Approximations. R Package, Version 0.1.2, https://CRAN.R-project.org/package=GPvecchia.	https://CRAN.R-project.org/package=GPvecchia	2023-04-10
GRASS GIS	Desktop software; geographic information system					X	X	X	X	X				Not applicable				X		Desktop geographic information system (GIS) software.	GRASS Development Team. (2022). Geographic Resources Analysis Support System (GRASS) Software, Version 8.2. Open Source Geospatial Foundation. Electronic document:. https://grass.osgeo.org.	https://grass.osgeo.org	2023-03-21
GriddingMachine	APIs; Packages in Julia, R, Python, MATLAB, Octave; Standardized database			X	X	X							X		X		X		X	Standardized database of disparate sources of open gridded global ecological data (e.g., tree canopy, soil). APIs to query the standardized database by location (latitude/longitude) and time. Packages in various programming languages (R, Python, MATLAB, Octave) to use the APIs.	Wang, Y., Köhler, P., Braghiere, R. K., Longo, M., Doughty, R., Bloom, A. A., Frankenberg, C. (2022). GriddingMachine, a database and software for Earth system modeling at global and regional scales. Scientific Data, 9: 258, https://doi.org/10.1038/s41597-022-01346-x.	https://github.com/CliMA/GriddingMachine.jl	2023-03-31
gstat	R package						X							Not applicable				X	X	R package for kriging, including methods for spatiotemporal kriging.	Pebesma, E., Graeler, B. (2023). gstat: Spatial and Spatio-Temporal Geostatistical Modelling, Prediction, and Simulation. R Package, Version 2.1-1. https://CRAN.R-project.org/package=gstat.	https://CRAN.R-project.org/package=gstat	2023-04-10
HIFLD Open Data Geoplatform	Data catalog; web application			X										X			X			Data catalog and web-based mapping tool for geospatial data in the US, including agriculture, transportation, natural hazards, communications, and public health data from various open data sources.	United States Department of Homeland Security. (2022). Homeland Infrastructure Foundation-Level Data (HIFLD) Open Data Geoplatform. https://hifld-geoplatform.opendata.arcgis.com.	https://hifld-geoplatform.opendata.arcgis.com	2023-03-21
hurricaneexposure	R package								X						X				X	R package to calculate US county-level metrics of time-series exposure to tropical storms.	Anderson, B., Yan, M., Ferreri, J., Crosson, W., Al-Hamdan, M., Schumacher, A., Eddelbuettel, D. (2020). hurricaneexposure: Explore and Map County-Level Hurricane Exposure in the United States. R package, Version 0.1.1, http://CRAN.R-project.org/package=hurricaneexposure.	https://CRAN.R-project.org/package=hurricaneexposure	2023-03-21
IPUMS	Data catalog; standardized database	X		X	X	X										X	X			Data catalog and standardized database for census and survey data from global sources. Database includes both spatial and temporal integration methods.	IPUMS (2018). IPUMS. https://www.ipums.org.	https://www.ipums.org	2023-04-10
landmap	R package				X		X						X	X	X		X	X	X	R package for geospatial model development using Ensemble Machine Learning methods. Includes functions for accessing geospatial data from OpenLandMap.	Hengl, T. (2020). landmap: Automated spatial prediction using ensemble machine learning. R Package, Version 0.0.14, https://github.com/Envirometrix/landmap.	https://github.com/Envirometrix/landmap	2023-04-10
NASA API portal	API				X						X	X	X	X	X		X		X	Website with descriptions and links to documentation for the various APIs for accessing NASA data products. Supports searching APIs.	United States National Aeronautics and Space Administration. (2023). NASA API Portal. https://api.nasa.gov.	https://api.nasa.gov	2023-03-31
NASA EarthData Search	Data catalog; web application			X							X	X	X	X	X		X			Data catalog and web-based mapping and search tool for NASA open earth data. Supports search of data by topic, data format, spatial resolution, location, and time-period.	United States National Aeronautics and Space Administration. (2023). NASA EarthData Search. https://search.earthdata.nasa.gov.	https://search.earthdata.nasa.gov	2023-03-21
NetCDF	Software libraries; Data format				X									Not applicable				X	X	Software libraries and data formats widely used to access and share gridded geospatial data.	Rew, R., & Davis, G. (1990). NetCDF: an interface for scientific data access. IEEE computer graphics and applications, 10(4), 76-82.	https://www.unidata.ucar.edu/software/netcdf/	2024-01-30
OpenAQ API	API; harmonized database			X	X	X					X								X	Web-accessible API for accessing harmonized global open air pollution monitoring data from OpenAQ by pollutant, type of monitoring, location, and time.	OpenAQ. (2017). OpenAQ REST API. https://api.openaq.org.	https://api.openaq.org	2023-03-31
OPeNDAP	client/server software				X									Not applicable						Software for providing and accessing data from online databases. Commonly used for earth science data (e.g., NASA and NOAA data products). Enables subsetting of geospatial data by spatial bounding box, time period, or variable. Enables access in various file formats (e.g., NetCDF, GeoTIFF, ASCII).	OPeNDAP (2023). OPeNDAP: Advanced Software for Remote Data Retrieval. https://www.opendap.org.	https://www.opendap.org	2023-03-31
osmextract	R package				X									X					X	R package to extract and download global OpenStreetMap data for geographic regions based on place name, coordinates, or user-specified polygon.	Gilardi, A., Lovelace, R. (2023). osmextract: Download and Import Open Street Map Data Extracts. R Package, Version 0.4.1, https://docs.ropensci.org/osmextract/, https://github.com/ropensci/osmextract.	https://CRAN.R-project.org/package=osmextract	2023-04-13
PostGIS	Desktop software; geographic information system		X		X	X	X	X	X	X				Not applicable				X	X	Desktop geographic information system (GIS) software extension for PostgreSQL. Includes an offline geocoding tool based on US Census TIGER/Line data.	PostGIS Project Steering Committee. (2023). PostGIS: Spatial and Geographic Objects for PostgreSQL. https://postgis.net	https://postgis.net	2023-03-21
Pyinterpolate	Python library					X	X	X	X	X				Not applicable				X	X	Python library for spatial statistics, including methods for kriging.	Moliński, S., (2022). Pyinterpolate: Spatial interpolation in Python for point measurements and aggregated datasets. Journal of Open Source Software, 7(70), 2869, https://doi.org/10.21105/joss.02869.	https://github.com/DataverseLabs/pyinterpolate	2023-04-11
PyTorch	Python library						X			X				Not applicable					X	Python library for machine learning tools with GPU acceleration. This is a popular library for fitting neural networks. Machine learning (ML) or artificial neural network (ANN) models for geospatial exposure assessment could be developed here.	Paszke A, Gross S, Chintala S, Chanan G, Yang E, DeVito Z, Lin Z, Desmaison A, Antiga L, Lerer A. (2017). Automatic differentiation in PyTorch.	https://pytorch.org	2023-05-01
QGIS	Desktop software; geographic information system					X	X	X	X	X				Not applicable				X		Desktop geographic information system (GIS) software.	QGIS Development Team. (2023). QGIS Geographic Information System. Open Source Geospatial Foundation Project. http://qgis.osgeo.org.	https://qgis.org/	2023-03-21
RAQSAPI	R package				X						X								X	R package for accessing hourly, daily, quarterly or annual US EPA air pollution monitoring data based on location (state, county, urban area, monitor site, or box defined by coordinates) for the US. Uses the EPA Air Quality System Data Mart API.	McCrowey, C., Sharac, T., Mangus, N., Jager, D., Brown, R., Garver, D., Wells, B., Brittingham, H. (2021). RAQSAPI: A Simple Interface to the US EPA Air Quality System Data Mart API. R Package, Version 2.0.3, https://cran.r-project.org/package=RAQSAPI; https://github.com/USEPA/RAQSAPI; https://aqs.epa.gov/aqsweb/documents/data_api.html.	https://CRAN.R-project.org/package=RAQSAPI	2023-03-31
Rasterio	Python library					X		X	X	X				Not applicable				X	X	Python library for reading and writing geospatial raster data.	Gillies et al. (2013). Rasterio: geospatial raster I/O for Python programmers. https://github.com/rasterio/rasterio.	https://rasterio.readthedocs.io	2023-03-31
RSGISLib	Python library; command line utilities				X	X	X		X	X	X	X	X	X	X		X	X	X	Python library and command line utilities to help access, process and analyze remote sensing and other geospatial data. Includes code for geospatial model building. Includes code notebook tutorials.	Bunting, P., Clewley, D., Lucas, R. M., Gillingham, S. (2014). The Remote Sensing and GIS Software Library (RSGISLib), Computers & Geosciences. Volume 62, Pages 216-226, http://dx.doi.org/10.1016/j.cageo.2013.08.007.	http://rsgislib.org/	2023-04-04
SEDAC	Data catalog			X	X						X	X	X	X	X	X	X			Data catalog of population and environment data from global open data sources. Includes curated collections of datasets for environmental health applications.	US NASA Socioeconomic Data and Applications Center (SEDAC). (2023). SEDAC: A data center in NASA's Earth Observing System Data and Information System (EOSDIS)- Hosted by CIESIN at Columbia University. https://sedac.ciesin.columbia.edu.	https://sedac.ciesin.columbia.edu	2023-04-10
sf	R package					X		X	X	X				Not applicable				X	X	R package for reading, manipulating, and analyzing geospatial vector data (simple features format).	Pebesma, E. (2018). Simple Features for R: Standardized Support for Spatial Vector Data. The R Journal, 10:1, 439-446.	https://CRAN.R-project.org/package=sf	2023-03-21
spatialsample	R package						X							Not applicable					X	R package for generating spatial samples to support spatial cross-validation methods.	Mahoney M. J., Johnson, L. K., Silge, J., Frick, H., Kuhn, M., and Beier C. M. (2023). Assessing the performance of spatial cross-validation approaches for models of spatially structured data. arXiv. https://doi.org/10.48550/arXiv.2303.07334	https://CRAN.R-project.org/package=spatialsample	2024-05-14
terra	R package					X	X	X	X	X				Not applicable				X	X	R package for reading, manipulating, and analyzing geospatial vector and raster data. Includes methods for developing geospatial models.	Hijmans, R.J., Bivand, R., Pebesma, E., Sumner, M.N. (2023). terra: Spatial Data Analysis. R Package, Version 1.7-18. https://CRAN.R-project.org/package=terra.	https://CRAN.R-project.org/package=terra	2023-03-31
tidycensus	R package				X											X			X	R package for accessing and extracting census data paired with spatial boundaries for input locations (e.g., states, counties, census tracts) and times in the US. Uses US Census Bureau APIs.	Walker, K., Herman, M. (2023). tidycensus: Load US Census Boundary and Attribute Data as 'tidyverse' and 'sf'-Ready Data Frames. R Package, Version 1.3.2, https://walker-data.com/tidycensus/.	https://CRAN.R-project.org/package=tidycensus	2023-03-31
Translator Exposure API	API				X			X	X		X			X		X			X	Web-accessible API to calculate geospatial environmental exposure metrics for multiple exposure types (roadways, air pollution, socioeconomic characteristics) for input US locations (coordinates) and times. Privacy-aware design for use with clinical data. Note: the API is inactive as of last date reviewed.	Valencia, A., Stillwell, L., Appold, S., Arunachalam, S., Cox, S., Xu, H., Schmitt, C. P., Schurman, S. H., Garantziotis, S., Xue, W., Ahalt, S. C., & Fecho, K. (2020). Translator Exposure APIs: Open Access to Data on Airborne Pollutant Exposures, Roadway Exposures, and Socio-Environmental Exposures and Use Case Application. International Journal of Environmental Research and Public Health, 17(14…	https://github.com/lstillwe/cmaq-exposures-api	2023-03-21
USGS Geo Data Portal	Web application; R package; Python library; data catalog			X	X	X									X		X			Web-application-- with associated R (geoknife) and Python (pyGDP) tools-- for downloading subsets of geospatial data or summaries of geospatial data based on time and location (based on spatial bounding box, administrative boundary, or user-specified boundary, such as watershed or other polygon) from gridded climate-related datasets for the US. Uses OPeNDAP for data subsetting and access.	Blodgett, D. L., Booth, N. L., Kunicki, T.C., Walker, J.I., Viger, R. J. (2011). Description and testing of the Geo Data Portal: Data integration framework and Web processing services for environmental science collaboration. No. 2011-1157. US Geological Survey.	https://labs.waterdata.usgs.gov/gdp_web/	2023-03-21
weathermetrics	R package								X						X				X	R package to calculate a heat exposure metric and to convert between weather metrics (e.g., temperature, wind speed, precipitation).	Anderson, B., Ferreri, J., Peng, R. (2016). weathermetrics: Functions to convert between weather metrics. R Package, Version 1.2.2, https://CRAN.R-project.org/package=weathermetrics.	https://CRAN.R-project.org/package=weathermetrics	2023-03-21

## Sheet: Footnotes
Footnotes for Table A:
This table does not include tools that address other aspects of health outcomes data preparation (other than geocoding and discovery).
This table lists illustrative examples of the types of open-source tools that can be useful in geospatial exposure assessment and is not intended as a comprehensive review.
This table focuses on data tools with coverage for the United States. A few examples for other countries are included.
